# Supplementary material for: Dissociated lower limb muscle involvement in amyotrophic lateral sclerosis and its differential diagnosis value
Source: Sci Rep. 2019 Nov 28;9:17786. doi: 10.1038/s41598-019-54372-y (PMC6883028; doi:10.1038/s41598-019-54372-y)
Supplement: Supplementary file 1 — Supplementary information [file 41598_2019_54372_MOESM1_ESM.xls]

## Sheet: orignial data (split leg)
姓名	group (1=ALS patients, 0=Normal control group, 2=Disease control group, 3=lumbar spondylosis group)	gender (1=female, 2=male)	age-onset	Diagnosis time	Onset_region (1=bulbar onset, 2=upper limb, 3=lower limb)	time	second region involved	time	third region involved	time	forth region involved	time	duration of left lower limb involvement	duration of left lower limb involvement	L dorsiflexion strength	R dorsiflexion strength	L plantar flexion strength	R plantar flexion strength	sub-bulbar score	sub-upper limb score	sub-lower limb score	breather score	ALSFRS-R score	onset to diagnosis interval	Progression_rate	L tibial CMAP	R tibial CMAP	L peroneal CMAP	R peroneal CMAP	L tibialis anterior muscle	R Tibialis anterior muscle	L Gastrocnemius muscle	R Gastrocnemius muscle	L_SI	R_SI	SI
1001	1	1	62	2013-03-28	2	2012-10-01	bulbar	2012-10-01	R upper limb	2013-01-01	L lower limb 13年3月，R lower limb 13年5月	bulbar 2014年3月	0.9		5	5	5	5	8	8	3	12	31	5.93333	2.86517	7.3	7.5		0	1		1		0	0	0
1002	1	1	49	2013-09-28	2	2012-10-01	R lower limb	2013-03-01	L upper limb-L lower limb	2013/7-2013/8			1.93333	7.03333	5	5	5	5	12	9	9	12	42	12.0667	0.497238	5.1	7.1	1.34	0		2		2	0.262745	0	0.131373
1003	1	1	46	2013-11-27	2	2012-11-01	Double lower limb	2013-07-01	bulbar	2014-09-01			4.96667	4.96667	3	3	4	4	12	11	10	12	45	13.0333	0.230179	5.8		1.25	0	2	3	0	1	0.215517	0	0.107759
1004	1	2	58	2014-02-21	3	2013-06-01							8.83333	8.83333	1	1	3	3	12	11	5	12	41	8.83333	0.792453	8.9	7.7	0	1.56		2		0	0	0.202597	0.101299
1005	1	1	51	2014-04-14	3	2013-10-01							6.5		1	5	2	5	12	12	8	11	43	6.5	0.769231	3.1	8.3	0.91	0	3	3	4		0.293548	0	0.146774
1006	1	1	40	2014-05-28	2	2011-10-01	L upper limb	2013-10-01	bulbar	2014-04-01					5	5	5	5	10	3	10	12	35	32.3333	0.402062	6.9	10	1.68	1.04		3		1		0.104	0.1
1007	1	1	42	2014-06-25	2	2010-11-01	L lower limb	2013-06-01	L upper limb	2013-07-01	R lower limb	2014-03-01	12.9667	3.86667	3	2	4	4	12	2	5	8	27	44.4	0.472973	6.6	5.4	1.86	0.83	1		0		0.281818	0.153704	0.217761
1008	1	2	66	2015-09-10	2	2014-03-01	L upper limb	2015-06-01							5	3	5	4	12	3	11	12	38	18.6	0.537634	13	5.6	2.8	4.9	0	1		1		0.875	0.88
1009	1	1	45	2016-05-31	2	2014-03-01	L upper limb	2015-11-01							5	5	5	5	12	6	10	12	40	27.4	0.291971	13.3	11.9	0	4.3	2	1	0	0	0	0.361345	0.180672
1010	1	1	66	2018-03-06	2	2016-12-01	L upper limb	2017-02-01							4	5	5	5	12	1	9	11	33	15.3333	0.978261	9.9	11.5	2.8	0	1	2	1	1	0.282828	0	0.141414
1011	1	2	46	2018-03-29	2	2015-08-01	R upper limb，Double lower limb	2017-03-01	bulbar	2017-09-01			13.1	13.1	5	5	5	5	9	7	7	11	34	32.3667	0.432544	12.5	10	7.7	2.3	1	1	1	1	0.616	0.23	0.423
1012	1	1	60	2018-04-03	2	2017-04-01	R upper limb、Double lower limb	2018-01-01	breathe	2018-03-01			3.06667	3.06667	5	5	5	5	10	7	9	10	36	12.2333	0.980926	9.1	11.8	5.4	0	3	2	1	1	0.593407	0	0.296703
1013	1	2	56	2018-04-08	2	2016-12-01	L lower limb	2017-03-01	breathe	2017-05-01	R lower limb	2017-12-01	13.4333	4.26667	1	1	5	5	12	5	4	11	32	16.4333	0.973631	9.5	11.7	0	0	2	2	1	1	0	0	0
1014	1	1	67	2018-04-09	2	2016-10-01	L lower limb	2017-10-01	bulbar	2018-02-01			6.33333		3	5	4	5	10	7	9	12	38	18.5	0.540541	11.5	13.6	5.8	9.3	3	1	1	1	0.504348	0.683824	0.594086
1015	1	1	45	2018-04-16	2	2017-07-01	L lower limb	2017-01-01	R 上lower limb	2018-02-01			15.6667	2.46667	5	5	5	5	12	8	9	12	41	9.63333	0.726644	18.3	12	3.8	2.6	1	0	0	0	0.20765	0.216667	0.212158
1016	1	2	59	2018-04-23	2	2017-07-01	R upper limb	2017-11-01							5	5	5	5	11	9	11	12	43	9.86667	0.506757	7.6	6.3	2.7	2.9	1	1	0	0	0.355263	0.460317	0.40779
1017	1	2	67	2018-04-27	2	2017-10-01							6.93333	6.93333	5	5	5	5						6.93333	6.92308	6.1	8.9	3.7	3.6	1	0	1	0	0.606557	0.404494	0.505526
1018	1	1	55	2018-05-04	2	2017-07-01	L upper limb	2018-02-01	双lower limb	2018-03-01			2.13333	2.13333	5	5	5	5	12	6	10	12	40	10.2333	0.781759	9.5	8.4	2.6	6.4	3	2	1	1	0.273684	0.761905	0.517794
1019	1	1	58	2018-04-26	3	2016-04-01	Double upper limb	2018-02-01					25.1667	25.1667										25.1667	1.90728	7	6.7	0.7	2.6	1	0	1	0	0.1	0.38806	0.24403
1020	1	1	42	2018-05-12	3	2017-10-01	R upper limb	2018-02-01						7.43333	5	4	5	5	12	9	9	12	42	7.43333	0.807175	11	10.9	3.9	2.3	0	1	0	0	0.354545	0.211009	0.282777
1021	1	2	54	2018-05-17	3	2018-02-01							3.5		4	5	5	5	12	12	10	12	46	3.5	0.571429	1.9	14.3	1	5.1	1	0	1	0	0.526316		0.53
1022	1	1	53	2018-05-17	3	2017-10-01	L lower limb	2018-03-01					2.56667	7.6	4	4	4	4	12	11	7	12	42	7.6	0.789474	12	11.2	3.8	4.1	2	2	1	1	0.316667	0.366071	0.341369
1023	1	1	45	2018-05-17	1	2017-02-01	L upper limb	2017-07-01	R upper limb及L lower limb	2018-02-01			3.5		4	5	5	5	6	7	8	12	33	15.6667	0.957447	12.4	11.2	7.5	6.7	1	0	1	0	0.604839		0.601526
1024	1	1	50	2018-05-20	2	2013-12-01	R upper limb	2015		2017					5	5	5	5	12	5	8	12	37	54.3667	0.20233	14.6	10.6	3.2	1.6	2	1	1	1	0.219178	0.150943	0.185061
1025	1	2	65	2018-06-07	3	2017-07-01	R upper limb	2017-11-01						11.3667	5	1	5	1	12	10	10	12	44	11.3667	0.351906	11.4	6.2	2.9	0	3	3	2	2	0.254386	0	0.127193
1026	1	1	57	2018-06-03	3	2017-06-01							12.2333	12.2333	3	3	3	3	12	12	6	12	42	12.2333	0.490463	6.4	4.2	0.9	0	2	2	1	1	0.140625	0	0.0703125
1027	1	2	58	2018-06-28	3	2017-12-01	L upper limb	2018-02-01	Bulbar	2018-04-01			6.96667	6.96667	5	4	5	5	10	11	10	12	43	6.96667	0.717703	11.8	11.3	2.1	2.3	1	1	1	1	0.177966	0.20354	0.190753
1028	1	1	61	2018-07-11	2	2017-04-01	L upper limb	2018-01-01							5	5	5	5	12	8	11	12	43	15.5333	0.321888	16.9	13.8	9.9	7.6	1	2	0	1	0.585799	0.550725	0.568262
1029	1	2	36	2018-07-13	3	2017-09-01	L upper limb	2017-11-01	R lower limb	2018-03-01			10.5	4.46667	4	4	5	5	12	11	10	12	45	10.5	0.285714	11.7	13.8	4.2	6.4	1	1	0	0	0.358974	0.463768	0.411371
1030	1	1	68	2018-07-24	2	2017-10-01	R upper limb	2018-04-01	bulbar	2018-05-01					5	5	5	5	11	3	11	12	37	9.86667	1.11486	12.5	10.3	2.8	3.7	2	1	1	1	0.224	0.359223	0.291612
1031	1	1	56	2018-07-25	2	2016-09-01	R upper limb	2018-07-01							5	5	5	5	12	11	12	12	47	23.0667	0.0433526	7.3	6.3	0	2.3	1	1	0	0	0	0.365079	0.18254
1032	1	2	50	2018-07-31	1	2017-02-01	R 上lower limb	2017-11-01					18.1667	9.06667	1	2	4	3	5	8	5	10	28	18.1667	1.10092	9.3	12.3	2.9	4	2	2	1	1	0.311828	0.325203	0.318516
1033	1	1	55	2018-08-13	3	2015-07-01	R upper limb	2017-09-01	L lower limb	2018-02-01	L upper limb	2018-07-01	6.43333	37.9667	3	0	3	1	12	9	5	11	37	37.9667	0.289728	2.1	0	0	0	2	2	2	1	0
1034	1	2	45	2018-08-22	2	2017-08-01	L upper limb	2018-01-01	double lower limb	2018-04-01			4.76667	4.76667	4	5	5	5	12	9	9	12	42	12.8667	0.466321	10.4	8	1.6	5.4	3	2	1	1	0.153846	0.675	0.414423
1035	1	1	59	2018-08-24	3	2017-07-01	R upper limb	2018-05-01						13.9667	5	4	5	5	12	11	8	12	43	13.9667	0.357995	8.9	3.2	0.5	0	1	3	1	3	0.0561798	0	0.0280899
1036	1	1	56	2018-08-25	2	2015-05-01	L upper limb	2018-04-01							5	5	5	5	12	9	12	12	45	40.4	0.0742574	14.8	9.5	2.4	1.1	1	1	1	1	0.162162	0.115789	0.138976
1037	1	1	43	2018-08-25	2	2017-11-01	L upper limb	2018-04-01							5	5	5	5	12	9	11	12	44	9.9	0.40404	20.6	18.4	8.5	1.9	0	2	0	0		0.103261	0.1
1038	1	1	62	2018-09-03	2	2016-12-01	L lower limb	2017-09-01	R lower limb	2017-12-01	bulbar	2018-05-01	12.2333	9.2	4	4	4	4	8	4	3	8	23	21.3667	1.17005	7.3	8.8	3.9	2.3	1	1	0	0	0.534247	0.261364	0.397805
1039	1	2	46	2018-09-06	3	2017-03-01	L upper limb	2018-01-01					18.4667		0	4	2	5	12	8	5	10	35	18.4667	0.703971	3.6	10.2	0	3	2	4	2	2	0	0.294118	0.147059
1040	1	2	65	2018-09-16	2	2017-11-01	R lower limb	2018-07-01						2.56667	5	4	5	4	12	2	7	11	32	10.6333	1.5047	5.7	3.3	3.3	2	0	3	0	1		0.606061	0.61
1041	1	1	63	2018-10-17	2	2017-11-01	R lower limb	2017-11-01	Bulbar	2018-08-01				11.6667	5	4	5	5	6	10	4	9	29	11.6667	1.62857	12.7	2.2	2.4	1.7	2	3	1	2	0.188976	0.772727	0.480852
1042	1	1	64	2018-10-26	3	2018-01-01							9.93333		4	5	4	4	12	7	6	12	37	9.93333	1.10738	9.5	10.6	1.3	3.2	3	3	1	1	0.136842	0.301887	0.219364
1043	1	1	52	2018-10-27	1	2018-08-01	Double upper limb	2018-08-01							5	5	5	5	10	8	12	8	38	2.9	3.44828	6.1	11.7	3.9	1.4	2	2	1	1	0.639344	0.119658	0.379501
1044	1	1	69	2018-11-01	2	2018-04-01	R upper limb	2018-08-01							5	5	5	5	12	2	8	12	34	7.13	1.96	3.4	5.6	6.4	10	1	1	0	0	1.88	1.79	1.84
1045	1	2	61	2018-11-06	3	2018-03-01	L upper limb	2018-07-01	R lower limb	2018-08-01	R upper limb	2018-01-01	8.33333	3.23333	4	4	4	4	12	7	6	12	37	8.33333	1.32	4.2	5.3	1.2	1.8	3	1	1	1	0.285714	0.339623	0.312668
1046	1	1	67	2018-11-21	3	2018-03-01	R upper limb	2018-04-01	breathe	2018-09-01	L upper limb	2018-11-01	8.83333		2	4	3	4	12	4	4	2	22	8.83333	2.9434	8.3		0.6		2		1		0.0722892		0.07
1047	1	1	48	2018-11-15	2	2016-11-01	Bulbar	2017-11-01	Double lower limb	2018-05-01			6.6	6.6	4	4	4	4	11	1	7	12	31	24.8	0.685484	11.1	12.5	0	2.5	2	1	1	0	0	0.2	0.1
1048	1	1	63	2018-11-16	3	2018-10-01	L lower limb	2018-11-01					0.5	1.53333	5	2	5	4	12	12	8	12	44	1.53333	2.6087	15.5	2.5	0	0	1	2	0	2	0	0	0
1049	1	2	51	2018-11-29	2	2018-02-01	Bulbar	2018-07-01	L upper limb	2018-08-01	Double lower limb	2018-10-01	1.96667	1.96667	5	5	5	5	10	5	9	12	36	10.0333	1.19601	12	10	2.1	4.3	1	1	0	0	0.175	0.43	0.3025
1050	1	1	52	2018-12-04	3	2017-07-01	L lower limb	2018-08-01					4.16667	17.3667	4	1	5	4	12	12	9	12	45	17.3667	0.172745	12.6	10.9	0	0	3	2	2	2	0	0	0
1051	1	2	55	2018-01-16	2	2015-10-01	L upper limb	2017-04-01							5	5	5	5	12	5	10	12	39	27.9333	0.322196	13.8	16.9	3.2	2.1	1	1	0	0	0.231884	0.12426	0.178072
1052	1	2	53	2018-01-23	3	2016-08-01	Double upper limb	2017-04-01					18	18	3	3	5	5	12	9	8	12	41	18	0.388889	10.5	12	0.5	1.5	2	2	1	1	0.047619	0.125	0.0863095
1053	1	1	45	2011-05-20	2	2010-08-01	R lower limb	2010-10-01	L upper limb	2011-02-01	bulbar	2011-06-01		7.7	4	4	5	5	12	6	8	4	38	9.73333	1.0274	9.5	5.9	3	1.68		1		2		0.284746	0.28
1054	1	1	57	2011-09-16	3	2010-09-01	R upper limb-L lower limb	2011-01-01	L upper limb-bulbar	2011-07-01			12.6667	8.6	4	3	5	4	10	7	6	4	35	12.6667	1.02632	9.6	7.1	2.3	1.11	1	2	1	1	0.239583	0.156338	0.197961
1055	1	1	47	2012-03-02	3	2011-02-01	R lower limb	2011-10-01					13.1667	5	3	4	4	5	12	11	8	4	43	13.1667	0.379747	6		2.1		2		1		0.35		0.35
1056	1	2	52	2012-03-09	3	2010-01-01	L upper limb	2010-11-01					26.6		4	5	5	5	12	11	8	4	43	26.6	0.18797	9.2	14.7	1.19	2.7	2		1		0.129348		0.13
1057	1	2	53	2012-04-01	3	2012-01-01	bulbar	2012-02-01						3.03333	5	4	5	3	8	11	6	4	37	3.03333	3.62637	6.8	2.4	2.2	1.12		3				0.466667	0.47
1058	1	2	49	2012-04-18	3	2011-12-01	R upper limb	2012-02-01	L upper limb和bulbar	2012-04-01			4.63333		2	3	1	3	9	1	0	4	22	4.63333	5.61151	0.99	1.52	0	0.53	3	3	1	1	0	0.348684	0.174342
1059	1	2	43	2012-07-23	3	2011-12-01	L upper limb	2012-05-01					7.83		4		3		12	11	9	4	44	7.83333	0.51	2.6	2.7	2.7	2.6	0		1		1.04	0.236364
1060	1	1	59	2012-08-31	2	2011-10-01									5	5	5	5	12	11	11	4	46	11.1667	0.179104	6.5		2.1		1		0		0.323077		0.32
1061	1	1	63	2012-10-22	3	2011-10-01	R upper limb	2012-06-01	Double lower limb	2013-06-01					5	5	5	5	12	10	9	4	43	12.9	0.387597	9.1	6.7	2.2	2.3	1		0		0.241758		0.24
1062	1	2	61	2013-01-06	2	2012-07-01	Double lower limb	2012-10-01	bulbar	2012-11-01			3.23333	3.23	4	4	3	4	11	8	3	12	34	6.3	2.22222	6	6.3	1.16	3.2	2		Can't relax		0.193333	0.507937	0.350635
1063	1	2	39	2013-02-06	2	2012-04-01	R lower limb	2012-09-01	bulbar	2012-10-01				5.26667	5	4	5	5	10	4	9	12	35	10.3667	1.25402	10.5	8.8	6.1	2.2		3				0.25	0.25
1064	1	2	66	2013-03-07	2	2012-02-01	R upper limb、bulbar	2012-09-01	L lower limb-R lower limb	2013-03-01			0.2	0.2	5	5	5	5	6	1	7	12	26	13.3333	1.65	6.3		3.2		1		1		0.507937		0.51
1065	1	1	46	2013-07-18	3	2012-12-01	R upper limb	2013-04-01	L upper limb	2013-06-01	bulbar	2014-04-01	7.63333		4	5	5	5	12	10	10	12	44	7.63333	0.524017	6.8	7.1	1.44	2.5	2	1		Can't relax	0.211765	0.352113	0.281939
1066	1	2	58	2013-07-19	3	2012-01-01	Double upper limb	2012-07-01	bulbar	2014-06-01				18.83	5	4	5	5	12	9	9	12	42	18.8333	0.318584	5.2	2	4.6	3.8		2		2	0.88	1.9
1067	1	2	58	2013-07-26	2	2013-01-01	R upper limb	2013-08-01					6.86667		2	2	3	5	12	12	9	12	45	6.86667	0.436893	1.36	4.9	0.95	0.7	2		2		0.698529	0.142857	0.420693
1068	1	1	69	2013-08-01	2	2013-01-01	R upper limb	2013-04-01	inability to lift the head	2014-04-01	R lower limb	2014-06-01			5	5	5	5	12	9	12	12	45	7.06667	0.424528	9.7	8.9	4.8	4.4		1		2		0.494382	0.494614
1069	1	1	49	2013-09-28	2	2012-10-01	R lower limb	2013-03-01	L upper limb	2013-07-01				7.03333	5	5	4	5	12	9	9	12	42	12.0667	0.497238	5.1	7.1	1.34	0		2		2	0.262745	0	0.131373
1070	1	1	46	2013-11-27	2	2012-11-01	Double lower limb	2013-07-01	bulbar	2014-09-01			4.96667	4.96667	2	1	4	4	12	11	10	12	45	13.0333	0.230179	5.8		1.25	0	2	3	0	1	0.215517		0.22
1071	1	2	54	2013-12-04	2	2012-02-01	R upper limb	2012-05-01							5	5	5	5	12	5	9	12	38	22.4	0.446429	7.3		3.7		2		2		0.506849		0.51
1072	1	1	75	2013-12-12	2	2012-10-01	R lower limb	2013-06-01	L upper limb	2013-09-01	bulbar	2013-11-01		6.46667	4	4	5	5	11	0	2	12	25	14.5667	1.57895	8.9		2.8		1		1		0.314607		0.31
1073	1	2	58	2014-02-21	3	2013-06-01							8.83333		1	1	4	4	12	11	5	12	41	8.83333	0.792453	8.9	7.7	0	1.56		2		0	0	0.202597	0.101299
1074	1	1	51	2014-04-14	3	2013-10-01							6.5		1	5	3	5	12	12	8	11	43	6.5	0.769231	3.1	8.3	0.91	0	3	3	4		0.293548	0	0.146774
1075	1	2	65	2014-04-29	1	2013-09-01	general	2014-01-01					3.93333		4	4	4	4	8	3	4	10	23	8	3.125		6.2		4.9		1		0		0.790323	0.79
1076	1	2	63	2014-04-29	2	2012-10-01	L lower limb	2014-02-01					2.9		2	3	5	5	12	10	4	12	38	19.1667	0.521739		6.2		1.08	3	1				0.174194	0.17
1077	1	1	40	2014-05-28	2	2011-10-01	L upper limb	2013-10-01	bulbar	2014-04-01					5	5	5	5	10	3	10	12	35	32.3333	0.402062	6.9	10	1.68	1.04		3		1		0.104	0.1
1078	1	1	42	2014-06-25	2	2010-11-01	L lower limb	2013-06-01	L upper limb	2013-07-01			12.9667		4	4	4	4	12	2	5	8	27	44.4	0.472973	6.6	5.4	1.86	0.83	1		0		0.281818	0.153704	0.217761
1079	1	2	63	2014-08-01	2	2010-09-01	L upper limb	2011-12-01	lower limb	2013-04-01			16.2333		5	5	5	5	12	8	8	11	39	47.6667	0.188811	5.5		1.99		1		1		0.361818		0.36
1080	1	2	53	2014-08-04	2	2009年	R lower limb	1905-07-02	bulbar	2013-03-01				52.7333		4		3	12	10	10	11	43	60	0.0833333		0.62		2.2		1		1		3.55
1081	1	1	62	2014-08-06	2	2014-02-01	R upper limb	2014-03-01							5	5	5	5	12	9	11	12	44	6.2	0.645161	15.8		3.8		1	0	0		0.240506		0.24
1082	1	2	44	2014-08-13	3	2013-09-01	L upper limb	2014-06-01					11.5333		4	5	5	5	12	12	8	12	44	11.5333	0.346821	7.3		5.1		2				0.69863		0.7
1083	1	2	64	2014-08-27	2	2013-08-01									5	5	5	5	12	11	11	12	46	13.0333	0.153453	9.5		2.2		1		1		0.231579		0.23
1084	1	2	53	2014-09-12	2	2013-11-01	R lower limb	2014-05-01						4.46667	4	4	5	5	11	4	5	12	32	10.5	1.52381		5		3.7		2		1		0.74	0.74
1085	1	2	43	2014-09-18	2	2014-01-01									5	5	5	5	12	10	12	12	46	8.66667	0.230769		5.6		2.4		2		0		0.428571	0.43
1086	1	2	54	2014-10-21	1	2011-12-01									5	5	5	5	3	9	9	11	32	35.1667	0.454976		19.2		2.7		2		0		0.140625	0.14
1087	1	1	43	2014-10-27	2	2012-11-01	L upper limb	2014-03-01							5	5	5	5	12	4	11	12	39	24.1667	0.372414		13.8		3.7		2		0		0.268116	0.27
1088	1	1	47	2014-11-05	2	2014-04-01	R lower limb-L lower limb-L upper limb	2014-06-01					5.23333	5.23333	3	3	4	3	12	5	7	12	36	7.26667	1.65138		1.94		1.63		2		3		0.840206	0.84
1089	1	1	52	2014-11-19	3	2014-04-01	L lower limb	2014-05-01	Double upper limb（L upper limb-R upper limb）	2014-08-01			7.73333		2	2	4	3	12	10	6	12	40	7.73333	1.03448		2.3		1		2		1		0.434783	0.43
1090	1	1	64	2014-12-16	2	2013-06-01	R upper limb	2014-04-01	bulbar	2014-05-01					5	5	5	5	8	8	11	12	39	18.7667	0.479574	9.5		3.4		3		2		0.357895		0.36
1091	1	1	47	2015-01-22	3	2014-06-01	R upper limb-L upper limb)	2014-11-01						7.83333	2	0	3	3	12	9	6	12	39	7.83333	1.14894	2.5	1.59	0.8	0		2		2	0.32	0	0.32
1092	1	1	45	2015-02-26	2	2014-10-01	L lower limb	2014-11-01	R upper limb	2014-11-01			1.86667		2	4	0	4	12	8	8	12	41	4.93333	1.41892		3.4	0	1.36	3	3	3			0.4	0.4
1093	1	2	55	2015-03-05	3	2014-12-01	R upper limb	2015-01-01	bulbar	2015-01-01				3.13333	5	4	5	5	11	9	8	12	40	3.13333	2.55319	18.9	12.8	2.8	2.1	0	3		1		0.164062	0.156105
1094	1	2	52	2015-03-12	1	2014-03-01	R upper limb	2015-01-01							5	5	5	5	8	9	12	11	40	12.5333	0.638298	11.6	6.7	3.1	1.44	1	1		0	0.267241	0.214925	0.241083
1095	1	1	48	2015-03-25	3	2014-11-01	R upper limb	2014-12-01	bulbar	2015-02-01			4.8	4.8	3	3	4	4	12	9	7	12	40	4.8	1.66667	4.8	4.9	3.6	2.9	1	1		0	0.75	0.591837	0.670918
1096	1	2	73	2015-04-03	1	2013-10-01	general	2014-12-01					4.1	4.1	4	4	5	5	2	7	6	11	26	18.3	1.20219	3.7	5.7	0.29	2.3	2	2		1	0.0783784	0.403509	0.240944
1097	1	1	50	2015-04-10	3	2014-02-01	Double upper limb（R-L ）	2014-09-01					14.4333		3	4	5	5	12	9	4	12	37	14.4333	0.762125	12.7	9.9		1.69	3	3	1		0	0.170707	0.0853535
1098	1	1	48	2015-07-23	3	2014-08-01	R upper limb-R lower limb	2014-10-01	L upper limb	2014-11-01			11.8667	9.83	4	4	5	5	11	8	7	12	38	11.8667	0.842697	9.8	11.6	3.1	3.5	2	0		1	0.316327	0.301724	0.309025
1099	1	2	64	2015-07-29	2	2014-10-01	L lower limb	2015-03-01	bulbar	2015-05-01	R upper limb	2015-07-01	5		3	4	4	5	11	9	8	12	40	10.0333	0.797342		2.6		1.52	2	2	1			0.584615	0.58
1100	1	2	59	2015-08-05	3	2014-10-01	L upper limb	2015-03-01					10.2667		3	5	4	5	12	10	7	12	41	10.2667	0.681818	1.73	6.9	1.14	4.5	3	0	3		0.65896		0.655567
1101	1	2	60	2015-09-06	3	2014-09-01	L lower limb	2015-03-01					12.3333	6.3	5	4	5	5	12	11	3	12	42	12.3333	0.486486	3.2	4.8	2.2	2.5	1	2		1	0.6875	0.520833	0.604167
1102	1	1	57	2015-09-08	2	2014-01-01	R lower limb-L lower limb	2015-06-01	bulbar	2015-08-01			3.3	3.3	4	4	3	3	11	4	9	11	35	20.5	0.634146	1.29	1	3.6	2.9	1	1		1	2.79	2.9
1103	1	2	66	2015-09-10	2	2014-03-01	L upper limb	2015-06-01							5	5	5	5	12	3	11	12	38	18.6	0.537634	13	5.6	2.8	4.9	0	1		1	0.215385	0.875	0.88
1104	1	2	58	2015-09-23	2	2015-04-01	L lower limb	2015-05-01	R upper limb	2015-07-01	unable to lift head	2015-09-01	4.83333		4	4	5	5	12	7	7	12	38	5.83333	2	8.2	6.4	2.4	2.9	2	2		2	0.292683	0.453125	0.372904
1105	1	1	63	2015-09-29	2	2014-09-01	L lower limb-R lower limb	2014-12-01	R upper limb	2015-07-01	bulbar	2015-08-01	10.0667	10.07	3	3	5	5	11	2	2	12	27	13.1	1.9	7.1	6	0.98	0.83	2	2	1		0.138028	0.138333	0.138181
1106	1	1	60	2015-10-08	3	2014-02-01	R upper limb	2015-04-01						20.4667	4	2	3	0	12	11	7	12	43	20.4667	0.357	2.3		1.27	0	1	2		2	0.552174		0.55
1107	1	2	34	2015-10-14	2	2014-10-01	R lower limb	2015-04-01	L upper limb	2015-09-01				6.53333	5	5	5	5	11	9	9	12	41	12.6	0.5833	15.8	13.5	4.5	4.6	0	3		1	0.28481	0.340741	0.34
1108	1	2	53	2015-10-15	2	2015-02-01	L lower limb	2015-04-01	R lower limb-bulbar	2015-09-01			6.56667	1.47	4	4	5	5	11	3	5	8	27	8.53333	2.625	6.7	8.6	5.4	5.3	3	1	3		0.80597	0.616279	0.711125
1109	1	2	58	2015-11-04	2	2014-10-01	double lower limb	2015-07-01	bulbar	2015-08-01			4.2	4.2	4	4	3	3	8	3	6	10	27	13.3	1.75	3	2.3	3	3.1	0	1		0	1	1.35
1110	1	1	55	2015-11-11	3	2015-05-01	R lower limb	2015-11-01					6.46667	0.33	3	4	5	5	12	12	8	12	44	6.46667	0.67	5.7	5.7	1.47	1.16	3	2	2		0.257895	0.203509	0.230702
1111	1	2	55	2015-11-12	2	2014-07-01	L upper limb-bulbar	2015-04-01	Double lower limb	2015-05-01			6.5	6.5	4	4	5	5	6	1	4	12	23	16.6333	1.56	7.5	7.3	2.5	1.75	1	2		0	0.333333	0.239726	0.28653
1112	1	1	49	2015-11-19	2	2014-10-01	L lower limb	2015-02-01	R upper limb	2015-07-01			9.7		4	4	5	5	12	8	7	12	36	13.8	0.923	10	15.6	4	4.9	3	1	1		0.4	0.314103	0.357051
1113	1	1	70	2015-11-23	1	2013-05-01	general	2014-09-01					14.9333		3	3	4	4	9	7	5	12	33	31.2	0.5	10.4	7.3	0.4	0	3	2		3	0.0384615	0	0.0192308
1114	1	1	59	2015-12-07	2	2015-02-01	R lower limb	2015-04-01	L upper limb	2015-06-01	L lower limb	2015-08-01	8.33333	4.27	5	5	5	5	11	5	4	12	31	10.3	1.7	7.9	10.3	2.6	1.81	1	1		0	0.329114	0.175728	0.252421
1115	1	2	52	2015-12-16	3	2015-06-01	L upper limb	2015-10-01					6.6	6.6	5	5	5	5	12	11	8	12	43	6.6	1.25	12.6	11.8	2.2	2.8	3	2	1	1	0.174603	0.237288	0.205946
1116	1	1	63	2015-12-17	2	2015-06-01	R lower limb	2015-07-01	L upper limb-L lower limb	2015-08-01			5.63333	4.6	5	5	5	5	12	9	9	12	42	6.63333	1	8.7	6.6	2.7	1.88	0	1		0	0.310345	0.284848	0.297597
1117	1	2	72	2015-12-21	3	2014-10-01	R lower limb	2015-12-01					14.8667	0.67	0	4	3	5	12	11	6	12	41	14.8667	0.5	1.39	5.9	0.45	2	3	2	1	0	0.323741	0.338983	0.331362
1118	1	1	60	2015-12-22	2	2013-03-01	L upper limb	2014-03-01	L lower limb	2015-05-01			7.83		5	5	4	4	12	8	6	11	37	34.2	0.321637	3.4	2.1	3.3	2.3	0	0	1	0	8.55	0.35
1119	1	1	38	2016-01-26	3	2015-01-01	R lower limb	2015-07-01	L upper limb	2016-01-01			13	6.97	4	4	4	5	12	12	7	12	43	13	0.384615	1.42	4.6	0.6	1.2	3	3	2	2	0.422535	0.26087	0.341702
1120	1	2	59	2016-02-03	3	2014-03-01	R upper limb	2015-12-01	L upper limb	2016-01-01			23.4667	23.47	4	4	1	3	12	9	7	12	40	23.4667	0.340909	2.6	2	4.2	3.7	3	3	3	3	3	1.62	1.85
1121	1	2	51	2016-04-12	2	2014-11-01	L upper limb	2016-01-01	双lower limb	2016-02-01			2.36667	2.37	5	5	5	5	12	7	9	12	40	17.6	0.454545	11.4	14	5.3	2.3	1	1	0	0	0.464912	0.164286	0.314599
1122	1	2	67	2016-02-25	3	2015-06-01							8.96667		2	4	3	5	12	11	5	12	40	8.96667	0.892193	1.55	4.8	0	0.85	2	3	2	2	0	0.177083	0.0885417
1123	1	2	52	2016-03-15	2	2014-05-01	R upper limb	2015-09-01	breathe	2015-10-01	L lower limb	2016-02-01	1.43333		5	5	5	5	12	7	7	11	37	22.8	0.482456	8.7	9.2	6.3	6.4	0	1	0	0	0.724138	0.695652	0.709895
1124	1	1	43	2016-01-21	2	2014-11-01	L upper limb	2015-09-01	R lower limb	2015-09-01	L lower limb	2016-01-01	4.73333	0.67	4	4	5	5	12	8	7	10	38	14.8667	0.672646	10.3	10.4	2.8	1.9	3	3	2	2	0.271845	0.182692	0.227268
1125	1	2	42	2016-03-08	2	2014-01-02	R upper limb	2015-01-01							5	5	5	5	12	8	11	12	44	26.5333	0.150754	8.9	15.8	3.2	3	1	1	0	0	0.359551	0.189873	0.274712
1126	1	1	52	2016-04-22	2	2015-09-01	bulbar	2016-03-01	双lower limb	2016-03-01			1.73333	1.73	5	5	5	5	10	8	12	11	41	7.8	0.897436	4.9	3.1	1.94	1.8	2	2	0	1	0.395918	0.580645	0.488282
1127	1	1	53	2016-05-24	3	2015-10-01	L upper limb	2016-02-01	R upper limb	2016-03-01			7.86667	7.87	4	4	5	5	12	9	9	12	42	7.86667	0.762712	7.4	9.4	5.3	4.5	2	1	1	2	0.716216	0.478723	0.59747
1128	1	1	45	2016-05-31	2	2014-03-01	L upper limb	2015-11-01							5	5	5	5	12	6	10	12	40	27.4	0.291971	13.3	11.9	0	4.3	2	1	0	0	0	0.361345	0.180672
1129	1	1	57	2016-06-02	2	2015-03-01	L upper limb	2016-03-01	Double lower limb	2016-04-01			2.06667	2.07	4	4	5	5	12	8	11	12	44	15.3	0.261438	10.7	7.4	1.86	1.52	2	1	1	0	0.173832	0.205405	0.189619
1130	1	2	64	2016-06-22	2	2014-07-01	R lower limb	2015-11-01	L lower limb bulbar	2016-02-01			4.73	7.8	4	4	5	5	10	10	7	9	35	24.0667	0.540166	3	2.6	2.2	1.79	3	3	1	1	0.733333	0.688462	0.710897
1131	1	1	50	2016-07-21	3	2013-09-01	upper limb	2016-04-01	bulbar	2016-06-01			35.1333	35.13	4	4	5	5	12	8	5	11	36	35.1333	0.341556	9.3	13	0	0.78	1	3	1	2	0	0.06	0.03
1132	1	1	59	2016-08-22	3	2016-02-01	L upper limb	2016-06-01					6.76667	6.77	4	5	5	5	12	12	10	12	46	6.76667	0.295567	13.6	12.6	1.73	2.1	2	2	0	0	0.127206	0.166667	0.146936
1133	1	2	62	2016-12-14	3	2016-03-01	L upper limb	2016-11-01	R lower limb	2016-12-01			9.6	0.43	3	4	5	5	12	9	5	12	38	9.6	1.04167	4.8	4.1	0.56	1.68	2	3	2	2	0.116667	0.409756	0.263211
1134	1	2	61	2016-11-16	2	2016-06-01	R lower limb-bulbar	2016-07-01	L upper limb	2016-09-01				4.6	5	4	5	5	10	4	6	12	31	5.6	3.03571	14.7	14.1	5.3	5.9	0	1	0	0	0.360544	0.41844	0.42
1135	1	1	42	2016-11-18	3	2016-07-01								4.66667	5	1	5	4	12	12	7	12	43	4.66667	1.07143	12.9	9.7	1.46	0.78	1	2	0	1	0.113178	0.0804124	0.0967953
1136	1	2	47	2017-01-20	3	2016-08-01							5.73333		4	5	5	5	12	12	8	12	44	5.73333	0.697674	13.6	9.9	3.7	2.4	3	3	2	1	0.272059	0.242424	0.257242
1137	1	1	67	2017-01-22	2	2015-11-01	L upper limb	2016-05-01							5	5	5	5	12	9	11	12	43	14.9333	0.334821	11.3	7	2.4	3.6	2	2	0	1	0.212389	0.514286	0.363338
1138	1	1	55	2017-02-09	2	2016-02-01	bulbar	2016-08-01							5	4	5	5	7	3	3	10	22	12.4667	2.08556	4.5	4.7	2.9	1.59	1	2	0	0	0.644444	0.338298	0.491371
1139	1	2	64	2017-02-22	1	2016-09-01	Double lower limb	2016-12-01	R upper limb	2016-12-20			2.76667	2.77	4	3	5	5	7	10	7	11	34	5.8	2.41379	6.3	6.3	1.43	0.63	3	3	1	2	0.226984	0.1	0.163492
1140	1	2	52	2017-02-23	2	2016-07-01	R upper limb	2016-10-01	Double lower limb	2017-02-01			0.733333	0.73	5	5	5	5	12	3	8	12	37	7.9	1.39241	6.9	6	3.1	4.3	1	2	0	0	0.449275	0.716667	0.582971
1	0	2	52																							15.3	16.2	5.9	6.2					0.385621	0.382716	0.384168
2	0	1	58																							11.5	12.4	6.3	4.6					0.547826	0.370968	0.459397
3	0	1	38																							12.9	15.3	7.1	6.5					0.550388	0.424837	0.487612
4	0	2	61																							10.9	10.9	5.6	5.2					0.513761	0.477064	0.495413
5	0	1	73																							7.5	8.8	3.8	5.4					0.506667	0.613636	0.560152
6	0	2	44																							8.5	14.8	3.8	4.8					0.447059	0.324324	0.385692
7	0	2	75																							13.2	13.2	4	4.7					0.30303	0.356061	0.329545
8	0	1	41																							11.8	14.1	7.5	10.5					0.635593	0.744681	0.690137
9	0	1	35																							16.6	16.3	3.8	6.4					0.228916	0.392638	0.310777
10	0	2	68																							12.3	15.4	3	6.1					0.243902	0.396104	0.320003
11	0	2	62																							8.3	8	2.3	4.3					0.277108	0.5375	0.407304
12	0	1	46																							14.8	14.1	11.1	9.1					0.75	0.64539	0.697695
13	0	2	35																							19.8	18.8	7.7	7.2					0.388889	0.382979	0.385934
14	0	2	47																							12.2	15.2	6.9	4.5					0.565574	0.296053	0.430813
15	0	1	35																							15.2	15.6	5.4	3.2					0.355263	0.205128	0.280196
16	0	1	74																							9.9	8.5	1.44	2.1					0.145455	0.247059	0.196257
17	0	1	55																							11.5	14	4.6	2.9					0.4	0.207143	0.303571
18	0	1	61																							12.2	7	5.3	6.7					0.434426	0.957143	0.695785
19	0	1	48																							8.4	10.5	8	7.8					0.952381	0.742857	0.847619
20	0	1	45																							13.1	9.8	7.9	10.1					0.603053	1.03061	0.816833
21	0	1	34																							10.5	10.5	7.8	7.4					0.742857	0.704762	0.72381
22	0	1	63																							9.3	12.3	2.4	4.6					0.258065	0.373984	0.316024
23	0	2	47																							9.5	12.2	9.4	6.6					0.989474	0.540984	0.765229
24	0	1	43																							20.9	18.8	5.2	4.8					0.248804	0.255319	0.252061
25	0	1	53																							19	14.3	2.2	2.6					0.115789	0.181818	0.148804
26	0	1	51																							16.1	15.8	8.7	8.1					0.540373	0.512658	0.526515
27	0	2	71																							13.8	10.5	4.6	3.9					0.333333	0.371429	0.352381
28	0	2	53																							9.6	11.6	7	5.5					0.729167	0.474138	0.601652
29	0	1	32																							15.2	16.8	5.9	8.9					0.388158	0.529762	0.45896
30	0	1	62																							12.5	10.4	5.1	9.4					0.408	0.903846	0.655923
31	0	2	47																							10.8	10.3	5.9	4.9					0.546296	0.475728	0.511012
32	0	2	71																							9.6	9.2	9.8	5.5					1.02083	0.597826	0.80933
33	0	1	61																							10.2	6	5.3	7					0.519608	1.16667	0.843137
34	0	2	65																							10.9	7.5	7	6.9					0.642202	0.92	0.781101
35	0	2	43																							9.4	9.1	4.7	7					0.5	0.769231	0.634615
36	0	1	46																							10.4	10.9	6.1	5.7					0.586538	0.522936	0.554737
37	0	1	44																							9	9.5	8.1	10.2					0.9	1.07368	0.986842
38	0	1	65																							8	7.7	4.1	3.2					0.5125	0.415584	0.464042
39	0	2	62																							9.2	8.4	2.6	3.8					0.282609	0.452381	0.367495
40	0	2	60																							11.6	12.2	2.8	3.5					0.241379	0.286885	0.264132
41	0	1	68																							6	5.3	2.3	2.6					0.383333	0.490566	0.43695
42	0	2	43																							16.6	15.7	8.6	6.4					0.518072	0.407643	0.462858
43	0	1	46																							13.2	14.6	3.2	4.8					0.242424	0.328767	0.285596
44	0	1	42																							8.2	9.1	2.2	2.6					0.268293	0.285714	0.277003
45	0	2	49																							11.4	11.6	5.4	5.2					0.473684	0.448276	0.46098
46	0	1	78																							6	5.8	5.5	6.6					0.916667	1.13793	1.0273
47	0	2	55																							11.4	11.3	5.3	5.9					0.464912	0.522124	0.493518
48	0	1	63																							12	7.2	4.5	3.8					0.375	0.527778	0.451389
49	0	1	82																							11.3	5.1	3.9	3.5					0.345133	0.686275	0.515704
50	0	2	61																							9.2	9.9	4.3	2					0.467391	0.20202	0.334706
51	0	1	58																							7	7.8	3.2	4.5					0.457143	0.576923	0.517033
52	0	1	48																							17.2	18.3	5	7.4					0.290698	0.404372	0.347535
53	0	1	78																							13.2	8.9	6.1	5.3					0.462121	0.595506	0.528813
54	0	1	70																							8.6	9.7	7.2	3.6					0.837209	0.371134	0.604172
55	0	1	34																							13.9	10	4.4	3.4					0.316547	0.34	0.328273
56	0	1	66																							8.1	6.9	4.4	4.2					0.54321	0.608696	0.575953
57	0	2	58																							8	9.1	4.2	4					0.525	0.43956	0.48228
58	0	2	77																							8	7.4	2.4	2.4					0.3	0.324324	0.312162
59	0	2	55																							9.7	7.1	4.8	3.1					0.494845	0.43662	0.465733
60	0	1	65																							8.4	10.9	3.6	4.4					0.428571	0.40367	0.416121
61	0	2	53																							9.2	12.6	4.3	5.3					0.467391	0.420635	0.444013
62	0	2	69																							6.5	5.2	5.7	4.6					0.876923	0.884615	0.880769
63	0	1	40																							6.9	5.7	4.9	4					0.710145	0.701754	0.70595
64	0	2	40																							15.1	16	3.7	2.7					0.245033	0.16875	0.206892
65	0	2	67																							11.3	9.2	7.7	2.8					0.681416	0.304348	0.492882
66	0	1	66																							13.1	13.5	2.3	2.6					0.175573	0.192593	0.184083
67	0	2	53																							13.1	15	4.9	2.6					0.374046	0.173333	0.27369
68	0	1	63																							8.9	11.1	4.6	2.9					0.516854	0.261261	0.389058
69	0	2	33																							19	17.9	4.2	5.5					0.221053	0.307263	0.264158
70	0	2	57																							9.4	10.3	5.7	6					0.606383	0.582524	0.594454
71	0	2	34																							12.1	13.4	6.4	4.8					0.528926	0.358209	0.443567
72	0	1	57																							6.5	7.1	5.7	5.5					0.876923	0.774648	0.825785
73	0	1	76																							12.6	9.1	2.1	2.1					0.166667	0.230769	0.198718
74	0	1	54																							16.8	18.8	3	2.8					0.178571	0.148936	0.163754
75	0	1	64																							14.1	14.1	3.5	4.5					0.248227	0.319149	0.283688
76	0	2	65																							6.6	10.9	4.5	4.8					0.681818	0.440367	0.561093
77	0	2	52																							6.8	7	3.9	4					0.573529	0.571429	0.572479
78	0	1	42																							14.1	15.6	7.1	6.8					0.503546	0.435897	0.469722
79	0	1	62																							5.9	6.5	4.2	3.5					0.711864	0.538462	0.625163
80	0	1	66																							9.5	9	5	4.5					0.526316	0.5	0.513158
81	0	2	44																							18.8	14.5	4.6	5.3					0.244681	0.365517	0.305099
82	0	1	62																							5.6	8.2	4.8	2.2					0.857143	0.268293	0.562718
83	0	1	31																							7	10.2	6.3	6.4					0.9	0.627451	0.763725
84	0	1	61																							10.7	12.5	2.7	3.1					0.252336	0.248	0.250168
85	0	1	83																							13	11.5	2.8	2.3					0.215385	0.2	0.207692
86	0	2	47																							12.5	12.9	4.3	5.6					0.344	0.434109	0.389054
87	0	1	59																							9.1	9.2	6.1	7					0.67033	0.76087	0.7156
88	0	1	43																							9.4	9.7	6.9	7.7					0.734043	0.793814	0.763928
89	0	2	52																							8.3	10.2	5.5	4.3					0.662651	0.421569	0.54211
90	0	1	48																							8.5	10.2	4.6	5.8					0.541176	0.568627	0.554902
91	0	2	50																							10.2	11.4	3.8	3.9					0.372549	0.342105	0.357327
92	0	1	50																							18.2	13.4	6.5	6.4					0.357143	0.477612	0.417377
93	0	1	35																							10.9	11.3	5.2	7.4					0.477064	0.654867	0.565966
94	0	1	48																							6.5	5.9	2.7	2.1					0.415385	0.355932	0.385658
95	0	1	69																							6.6	7.3	2.6	2.3					0.393939	0.315068	0.354504
96	0	1	44																							15.2	17	3.7	8.9					0.243421	0.523529	0.383475
97	0	1	72																							11.8	12	3.4	3					0.288136	0.25	0.269068
98	0	1	48																							11.6	11.5	4.4	4.3					0.37931	0.373913	0.376612
99	0	1	70																							10.6	9.4	2.5	3.2					0.235849	0.340426	0.288137
100	0	1	62																							5.6	6.1	2.1	2.2					0.375	0.360656	0.367828
200	0	1	48																							16.4	14.3	1.7	3.9					0.103659	0.272727	0.188193
201	0	2	56																							11.6	10.1	4.7	5.3					0.405172	0.524752	0.464962
202	0	2	46																							9.2	12	4.9	4					0.532609	0.333333	0.432971
203	0	2	64																							10.5	10.4	3.9	9.7					0.371429	0.932692	0.65206
204	0	1	49																							7.2	5	3.6	3.7					0.5	0.74	0.62
205	0	2	42																							11.1		5						0.45045		0.45
206	0	1	29																							6.2	7.4	3.5	3.8					0.564516	0.513514	0.539015
207	0	2	29																							10	12.3	6.7	3.4					0.67	0.276423	0.473211
208	0	1	58																							12.4	15.4	5	3.1					0.403226	0.201299	0.302262
209	0	1	29																							15.1	15.3	4.3	2.2					0.284768	0.143791	0.21428
210	0	1	39																							9.4	9.2	5.1	4.1					0.542553	0.445652	0.494103
211	0	2	48																							9.6	6.5	5.5	3.9					0.572917	0.6	0.586458
212	0	1	63																							10.2	6	6.8	3.4					0.666667	0.566667	0.616667
213	0	2	41																							12.9	10.7	3.7	5.9					0.286822	0.551402	0.419112
214	0	2	53																							8	10	4.3	4					0.5375	0.4	0.46875
215	0	1	56																							6	12.1	4.5	5.9					0.75	0.487603	0.618802
216	0	2	55																							10	9.8	3.5	3.7					0.35	0.377551	0.363776
217	0	1	79																							9.1	9.9	4.8	4.1					0.527473	0.414141	0.470807
218	0	1	25																							24	22	6.8	6.6					0.283333	0.3	0.291667
219	0	1	19																							19.9	16.8	5.4	6.8					0.271357	0.404762	0.338059
220	0	1	54																							15.6	9.1	6.2	6.2					0.397436	0.681319	0.539377
221	0	1	69																							10.5	8	4.3	4.3					0.409524	0.5375	0.473512
222	0	2	53																							5.6	9.1	3.6	5					0.642857	0.549451	0.596154
223	0	1	27																							9.7	8.5	2.4	3.4					0.247423	0.4	0.323711
224	0	1	52																							17.1	13.4	5.9	5.8					0.345029	0.432836	0.388933
225	0	2	62																							10.9		3						0.275229		0.28
226	0	2	62																							10.2		2.2						0.215686		0.22
227	0	2	30																							11.8	11.8	2.4	3.3					0.20339	0.279661	0.241525
228	0	2	49																							10.1	8.8	2.6	3.7					0.257426	0.420455	0.33894
229	0	1	54																							12.5	17.1	6.9	5.4					0.552	0.315789	0.433895
230	0	2	54																							6.9	9.5	2.1	6					0.304348	0.631579	0.467963
231	0	1	63																							13	13.5	4	2.1					0.307692	0.155556	0.231624
232	0	1	65																							8.3	6.8	4.5	3.9					0.542169	0.573529	0.557849
233	0	2	66																							9.7	8.8	2.7	2.7					0.278351	0.306818	0.292584
234	0	2	17																							10.3	8.4	3	2.8					0.291262	0.333333	0.312298
235	0	1	69																							8.9	7.4	7	5.9					0.786517	0.797297	0.791907
236	0	2	62																							13.8	18.8	3.3	2.2					0.23913	0.117021	0.178076
237	0	1	73																							11.6	13.2	2.9	4.6					0.25	0.348485	0.299242
238	0	1	44																							18.4	18.8	3	3.9					0.163043	0.207447	0.185245
239	0	1	61																							9.7	12.3	6	10.4					0.618557	0.845528	0.732043
240	0	1	35																							13.6	11.4	5.6	4.9					0.411765	0.429825	0.420795
241	0	1	55																							7		3						0.428571		0.43
242	0	2	20																							16.8	16.4	6.5	6.5					0.386905	0.396341	0.391623
243	0	1	37																							11	12.4	4.6	3.3					0.418182	0.266129	0.342155
244	0	1	43																							14	11.4	7.2	7.3					0.514286	0.640351	0.577318
245	0	2	69																							14	16.1	2.9	3					0.207143	0.186335	0.196739
246	0	2	37																							22.2	23.4	4.8	4.6					0.216216	0.196581	0.206399
247	0	2	83																							6.8	5.5	2	2.2					0.294118	0.4	0.347059
248	0	1	52																							11	10.4	5.2	6.1					0.472727	0.586538	0.529633
249	0	1	53																							21.5	23.7	7	4.9					0.325581	0.206751	0.266166
250	0	1	45																							13.1	12.5	9.6	10.5					0.732824	0.84	0.786412
251	0	1	67																							17.3		6.1						0.352601		0.35
252	0	2	53																							9.8		4.8						0.489796		0.49
253	0	1	39																							21.9	18.3	5.3	7.2					0.242009	0.393443	0.317726
254	0	2	51																							18.9	18.5	7.1	5					0.375661	0.27027	0.322966
255	0	1	48																							19.1	19.8	8.2	11.1					0.429319	0.560606	0.494963
256	0	1	37																							21.7	18.9	6.2	3.44					0.285714	0.182011	0.233862
257	0	1	52																							15.8	17.1	7.7	7					0.487342	0.409357	0.448349
258	0	2	74																							11.2	13	4.4	3.1					0.392857	0.238462	0.315659
259	0	1	64																							18.7	11.5	5.1	4.5					0.272727	0.391304	0.332016
260	0	2	41																							14.5	13.4	3.6	4.8					0.248276	0.358209	0.303242
261	0	2	66																							5.1	5.4	5.7	2.6					1.11765	0.481481	0.799564
262	0	1	59																							15.4		4.5						0.292208		0.29
263	0	2	66																							18.5	10.3	4.2	6.5					0.227027	0.631068	0.429047
264	0	1	70																							13.5	12.3	5.5	5.9					0.407407	0.479675	0.443541
265	0	2	48																							14.3	20.2	4.5	4.7					0.314685	0.232673	0.273679
266	0	1	51																							15.5	19.5	4.2	7.4					0.270968	0.379487	0.325227
267	0	2	64																							12.4	14.1	5.5	4.9					0.443548	0.347518	0.395533
268	0	1	54																							8.2	11.6	3.8	7					0.463415	0.603448	0.533431
269	0	2	57																							10.5	13.6	3.8	3.9					0.361905	0.286765	0.324335
270	0	1	47																							9.3	9.8	3.9	3.6					0.419355	0.367347	0.393351
271	0	1	55																							16	15.9	5.2	7.9					0.325	0.496855	0.410928
272	0	2	53																							19.1	17.4	6.6	6.4					0.34555	0.367816	0.356683
273	0	1	60																							15.8	16	4.2	4.5					0.265823	0.28125	0.273536
274	0	1	48																							13.2	11.5	6.7	7.2					0.507576	0.626087	0.566831
275	0	1	58																							14.5	13.8	4.6	3.4					0.317241	0.246377	0.281809
276	0	1	52																							8.6	10.9	4.9	6					0.569767	0.550459	0.560113
277	0	1	64																							18.9	17.2	6.3	7.2					0.333333	0.418605	0.375969
278	0	1	41																							19.5	22.8	10.7	11.6					0.548718	0.508772	0.528745
279	0	2	41																							15.4	16.3	4.2	4					0.272727	0.245399	0.259063
280	0	1	55																							15.8	12	4.7	5.8					0.297468	0.483333	0.390401
281	0	1	55																							19.7	15.9	8.3	8.9					0.42132	0.559748	0.490534
282	0	1	42																							14.8	13.4	4.2	6.4					0.283784	0.477612	0.380698
283	0	2	81																							10.7	15.9	6.1	4.1					0.570093	0.257862	0.413978
284	0	2	51																							16.2	13.6	4.2	4					0.259259	0.294118	0.276688
285	0	2	63																							9.6	8	4.8	5.6					0.5	0.7	0.6
286	0	1	53																							9	6.3	5.1	7.1					0.566667	1.12698	0.846825
287	0	1	46																							24.1	24.3	9.3	7.1					0.385892	0.292181	0.339037
288	0	1	51																							14.9		10.8						0.724832		0.72
289	0	1	57																							14.9	15.5	3.9	3.1					0.261745	0.2	0.230872
290	0	2	58																							13.5	12.4	4.3	4.5					0.318519	0.362903	0.340711
291	0	2	63																							9.4	13.9	3	3.5					0.319149	0.251799	0.285474
292	0	1	67																							12.5	17.7	5.1	8.2					0.408	0.463277	0.435638
293	0	1	49																							15.4	13.1	6.6	5.8					0.428571	0.442748	0.43566
294	0	1	40																							20.3	16.2	9.5	8.3					0.46798	0.512346	0.490163
295	0	1	65																							10.9	12.5	4.7	4.7					0.431193	0.376	0.403596
296	0	1	46																							12.9	10.7	6.8	5.3					0.527132	0.495327	0.511229
297	0	1	57																							8.8	8.5	4.7	6					0.534091	0.705882	0.619987
298	0	2	64																							5.3		2.4						0.45283		0.45
299	0	2	64																							11.9	12.9	4.3	6.5					0.361345	0.503876	0.43261
300	0	1	37																							17	12.1	5.7	4.9					0.335294	0.404959	0.370126
301	0	2	46																							12.6	15.9	6.3	5					0.5	0.314465	0.407233
302	0	2	66																							9.2	12.1	4.5	3.9					0.48913	0.322314	0.405722
303	0	2	46																							15.1		9.4						0.622517		0.62
304	0	2	38																							23	30.6	9.2	9.7					0.4	0.316993	0.358497
305	0	1	44																							13.2		8.1						0.613636		0.61
306	0	1	31																							11.3	15.9	7.6	8.9					0.672566	0.559748	0.616157
307	0	2	76																							12.3	9.2	7.4	6.6					0.601626	0.717391	0.659509
308	0	1	64																							13.8	16.4	5.5	6.5					0.398551	0.396341	0.397446
309	0	1	46																							12.9	13.4	4.7	4.9					0.364341	0.365672	0.365006
310	0	1	72																							12	13.3	7.3	3.9					0.608333	0.293233	0.450783
311	0	2	50																							6.9	6	4.1	2					0.594203	0.333333	0.463768
312	0	1	71																							9.4		3.2						0.340426		0.34
313	0	2	80																							9.4	9.6	3.8	3.8					0.404255	0.395833	0.400044
314	0	1	50																							16.5	19.2	5	6.9					0.30303	0.359375	0.331203
315	0	1	63																							10.1	12.3	4	5.3					0.39604	0.430894	0.413467
316	0	1	64																							8.4	7.3	3.6	4.6					0.428571	0.630137	0.529354
317	0	2	56																							9.9	7.7	2.8	3.6					0.282828	0.467532	0.37518
2001	2	2	61																							6.7	7.6	0.9	2.7					0.134328	0.355263	0.244796
2002	2	2	64																							7.4	7.3	0.7	0.8					0.0945946	0.109589	0.102092
2003	2	1	57																							1	0.8	0.9	1.4					0.9	1.75	0.9
2004	2	1	63																							5	5	1.7	3					0.34	0.6	0.47
2005	2	1	69																							4.1		0.4						0.097561		0.1
2006	2	1	64																							3	5.6	1.8	0.9					0.6	0.160714	0.380357
2007	2	2	47																							12.7	9.9	1.1	2.3					0.0866142	0.232323	0.159469
2008	2	1	66																							8.2	9.1	0.8	0.9					0.097561	0.0989011	0.098231
2009	2	2	69																							5.8		1.5						0.258621		0.26
2010	2	1	53																							5.1	4.4	0.7	0.6					0.137255	0.136364	0.136809
2011	2	2	69																							3.8	4.5	0.8	1.9					0.210526	0.422222	0.316374
2012	2	1	50																							9.4	7	2.3	1					0.244681	0.142857	0.193769
2013	2	1	70																							2.6	1.7	0	0.6					0	0.352941	0.176471
2014	2	1	68																							1.2	1.2	0.4	0					0.333333	0	0.166667
2015	2	1	71																							5.4	5.6	0.7	3.1					0.12963	0.553571	0.341601
2016	2	1	63																							11.6	8.8	1.2	2.1					0.103448	0.238636	0.171042
2017	2	1	65																							5.3	5.6	1.1	1.6					0.207547	0.285714	0.246631
2018	2	1	64																							4.9	5.5	1	0					0.204082	0	0.102041
2019	2	1	52																							3.9	6.9	1.5	1.1					0.384615	0.15942	0.272018
2020	2	1	67																							2.2	0.5	1	1.7					0.454545	3.4	0.45
2021	2	1	68																							3.5	3.9	1.1	1.8					0.314286	0.461538	0.387912
2022	2	2	49																							8.1	13.1	1.3	1.1					0.160494	0.0839695	0.122232
2023	2	1	52																							8	8.4	2	5.1					0.25	0.607143	0.428571
2024	2	1	67																							7.5	6	0.5	0.6					0.0666667	0.1	0.0833333
2025	2	1	72																							3.9	3.2	0.6	1.5					0.153846	0.46875	0.311298
2026	2	2	51																							6	5.3	3.9	3.9					0.65	0.735849	0.692925
2027	2	2	64																							3.2	5.8	2.6	3.3					0.8125	0.568966	0.690733
2028	2	1	65																							8.4	8.6	1.1	1.2					0.130952	0.139535	0.135244
2029	2	2	69																							3.7	1.3	2.2	2.1					0.594595	1.61538	1.10499
2030	2	2	28																							1.1	0.9	1.3	1.5					1.18182	1.66667	1.42424
2031	2	2	63																							5	3.7	2.2	2.1					0.44	0.567568	0.503784
2032	2	2	57																							1.4	0.9	1.5	1.9					1.07143	2.11	1.07
2033	2	1	53																							5.6	3.9	3.9	1.3					0.696429	0.333333	0.514881
2034	2	1	64																							4.5	3	3.3	1.4					0.733333	0.466667	0.6
2035	2	1	70																							3.9	4.3	0.4	0.6					0.102564	0.139535	0.121049
2036	2	1	54																							1.9	3	0.4	0					0.210526	0	0.105263
2037	2	1	53																							4	3.5	2.6	4.5					0.65	1.28571	0.967857
2038	2	1	63																							7.7	2.6	2.9	4.7					0.376623	1.81	0.38
2039	2	1	38																							4.3	6.9	2.6	6					0.604651	0.869565	0.737108
2040	2	1	63																							2.4	4.7	1	2.1					0.416667	0.446809	0.431738
2041	2	1	58																							2.4	4.1	0.6	0.6					0.25	0.146341	0.198171
2042	2	2	34																							4.9	5.4	3.5	2.1					0.714286	0.388889	0.551587
2043	2	1	56																							3.8	3.2	1.7	2.8					0.447368	0.875	0.661184
2044	2	2	35																							3.7	4	2.1	3.6					0.567568	0.9	0.733784
2045	2	2	68																							3.3	5.9	2.6	4.4					0.787879	0.745763	0.766821
2046	2	1	66																							1.6	0.8	1.1	1.1					0.6875	1.375	1.03125
2047	2	1	56																							3.1	2.6	2.5	2.1					0.806452	0.807692	0.807072
2048	2	2	46																							0.6	1.2	0.3	0.8					0.5	0.666667	0.583333
2049	2	2	72																							0.9	0.9	0.8	0.6					0.888889	0.666667	0.777778
2050	2	1	48																							0.8	0.7	1.3	2.7					1.63	3.86
2051	2	1	55																							3.5	1.6	2.6	3.1					0.742857	1.94	0.74
2052	2	1	51																							2.5	3.1	0.3	2.5					0.12	0.806452	0.463226
2053	2	2	38																							6.2	5.5	1.2	2.8					0.193548	0.509091	0.35132
2054	2	2	55																							6.8	3.7	1.5	1.2					0.220588	0.324324	0.272456
2055	2	1	68																							1.5	0.8	0.3	0.6					0.2	0.75	0.475
2056	2	1	57																							1.3	1.4	2.2	0.3					1.69	0.214286	0.21
2057	2	1	58																							0.9	1	0.8	0.7					0.888889	0.7	0.794444
2058	2	2	52																							2.2	1.9	2	2					0.909091	1.05263	0.980861
2059	2	2	50																							1.2	1.9	1	2.5					0.833333	1.31579	1.07456
2060	2	1	38																							3.7	4.8	2.4	2.1					0.648649	0.4375	0.543074
2061	2	1	51																							1	1.5	4.1	1.3					4.1	0.866667	0.87
2062	2	1	47																							0.8	0.9	1.5	2.3					1.88	2.56
2063	2	1	40																							1.3	1.5	1.2	1.5					0.923077	1	0.961538
2064	2	1	46																							2	1.4	0	1.8					0	1.28571	0.642857
2065	2	1	50																							1.2	0.3	1.9	0.9					1.58	3
2066	2	1	33																							0.8	1.2	0.7	0.8					0.875	0.666667	0.770833
2067	2	1	67																							5.5	3.5	1.3	0.8					0.236364	0.228571	0.232468
3001	3	1	47																							6.5	8.2	2.2	4.8					0.338462	0.585366	0.461914
3002	3	2	67																							1.3	5.5	4.8	4.5					3.69	0.818182	0.82
3003	3	1	66																							5.6	1.03	5	0.55					0.892857	0.533981	0.713419
3004	3	1	65																							6	3.8	5.2	4.5					0.866667	1.18421	1.02544
3005	3	1	57																							0.44	0.47	0	0					0	0	0
3006	3	1	64																							3.1	6.7	1.08	5.6					0.348387	0.835821	0.592104
3007	3	2	54																							2.3	2.8	1.03	0.62					0.447826	0.221429	0.334627
3008	3	1	62																							1.73	13.6	2.9	2					1.68	0.147059	0.15
3009	3	1	43																							12.8	14	6.8	5.2					0.53125	0.371429	0.451339
3010	3	2	42																							2.8	2	1.87	1.19					0.667857	0.595	0.631429
3011	3	1	59																							6.8	10.4	4.6	4.8					0.676471	0.461538	0.569005
3012	3	1	56																							7.8	5.4	5.1	1.13					0.653846	0.209259	0.431553
3013	3	1	64																							1.46	2.8	1.76	1.55					1.20548	0.553571	0.879525
3014	3	2	57																							6.4	11.2	5	4.2					0.78125	0.375	0.578125
3015	3	1	59																							3	9.3	0.75	3.7					0.25	0.397849	0.323925
3016	3	1	62																							10.6		0.6		0		0		0		0.06
3017	3	1	58																							0.9	6.6	0.7	3.9	1	0	2	2	0.777778	0.590909	0.684343
3018	3	2	63																								2.2		0.7						0.318182	0.32
3019	3	1	57																							2.8		0						0
3020	3	1	51																							2.2	5	1.1	3	2	2	1	2	0.5	0.6	0.55
3021	3	1	48																							2.7		4.1						1.52
3022	3	1	56																							5.8	10.7	0	2.7					0	0.252336	0.126168
3023	3	2	52																							2.4	3.1	0.4	3.7	0	0	0	0	0.166667	1.19355	0.680108
3024	3	1	48																							4	4.1	0	0.9	1	1	0	0	0	0.219512	0.109756
3025	3	2	58																								4.4		1						0.227273	0.23
3026	3	2	59																								8.6		2.1		2		1		0.244186	0.24
3027	3	2	18																								4.3		3.6		2		0		0.837209	0.84
3028	3	2	67																								3.8		1						0.263158	0.26
3029	3	1	45																								6.1		0.9						0.147541	0.15
3030	3	1	55																							2.5		0				0		0
3031	3	1	62																								2.3		2.5		1		2		1.08696	1.09
3032	3	1	43																							16.4	2.7	3.3	5					0.20122	1.85	0.2
